# Supplementary material for: Ginseng-Derived Carbon Quantum Dots Enhance Systemic Exposure of Bioactive Ginsenosides and Amplify Energy Metabolism in Mice
Source: Pharmaceutics. 2025 Nov 17;17(11):1485. doi: 10.3390/pharmaceutics17111485 (PMC12655082; doi:10.3390/pharmaceutics17111485)
Supplement: Supplementary file 1 [file pharmaceutics-17-01485-s001.zip]

Archive with 1 entries (1 files):
- pharmaceutics-3952236-supplementary.pdf
